# Supplementary material for: Insomnia Symptoms and Daytime Fatigue Co-Occurrence in Adolescent and Young Adult Childhood Cancer Patients in Follow-Up after Treatment: Prevalence and Associated Risk Factors
Source: Cancers (Basel). 2022 Jul 7;14(14):3316. doi: 10.3390/cancers14143316 (PMC9313407; doi:10.3390/cancers14143316)
Supplement: Supplementary file 1 [file cancers-14-03316-s001.zip]

Archive with 1 entries (1 files):
- cancers-1772707-supplementary.pdf
